# Supplementary material for: Membrane Phenotypic, Metabolic and Genotypic Adaptations of Streptococcus oralis Strains Destined to Rapidly Develop Stable, High-Level Daptomycin Resistance during Daptomycin Exposures
Source: Antibiotics (Basel). 2023 Jun 21;12(7):1083. doi: 10.3390/antibiotics12071083 (PMC10376253; doi:10.3390/antibiotics12071083)
Supplement: Supplementary file 1 [file antibiotics-12-01083-s001.zip]

Archive with 1 entries (1 files):
- antibiotics-2440383-supplementary.pdf
